# Supplementary material for: A Survey on Vaccination and Disease Occurrence in Municipal and Non-Profit Animal Shelters in Portugal
Source: Animals (Basel). 2023 Aug 27;13(17):2723. doi: 10.3390/ani13172723 (PMC10486493; doi:10.3390/ani13172723)
Supplement: Supplementary file 1 [file animals-13-02723-s001.zip]

Archive with 1 entries (1 files):
- animals-2550699-supplementary.pdf
